# Supplementary material for: Impact of Different Drying Methods on the Microbiota, Volatilome, Color, and Sensory Traits of Sea Fennel (Crithmum maritimum L.) Leaves
Source: Molecules. 2023 Oct 21;28(20):7207. doi: 10.3390/molecules28207207 (PMC10609079; doi:10.3390/molecules28207207)
Supplement: Supplementary file 1 [file molecules-28-07207-s001.zip]

Archive with 1 entries (1 files):
- molecules-2611241-supplementary.pdf
